# Supplementary material for: Molecular Characterization of MHC Class I Alpha 1 and 2 Domains in Asian Seabass (Lates calcarifer)
Source: Int J Mol Sci. 2022 Sep 14;23(18):10688. doi: 10.3390/ijms231810688 (PMC9500968; doi:10.3390/ijms231810688)
Supplement: Supplementary file 1 [file ijms-23-10688-s001.zip]

Archive with 1 entries (1 files):
- ijms-1831385-supplementary.pdf
